# Supplementary material for: ﻿First record of the genus Aspilota Foerster, 1863 in Argentina (Hymenoptera, Braconidae, Alysiinae), with the description of the new species Aspilotamurieli sp. nov. and a key to the Neotropical taxa
Source: Zookeys. 2025 Apr 24;1236:41–50. doi: 10.3897/zookeys.1236.150605 (PMC12046338; doi:10.3897/zookeys.1236.150605)
Supplement: XML Treatment for Aspilota murieli [file zookeys.1236.150605-treatment1.xml]

<!DOCTYPE tp:taxon-treatment
  PUBLIC "-//TaxonX//DTD Taxonomic Treatment Publishing DTD v0 20100105//EN" "tax-treatment-NSO.dtd">
<tp:taxon-treatment xmlns:tp="http://www.plazi.org/taxpub"><tp:treatment-meta><kwd-group><label>Taxon classification</label><kwd>
                <named-content content-type="kingdom">Animalia</named-content>
              </kwd><kwd>
                <named-content content-type="order">Hymenoptera</named-content>
              </kwd><kwd>
                <named-content content-type="family">Braconidae</named-content>
              </kwd></kwd-group><mixed-citation publication-type="journal"><person-group><name><surname>Peris-Felipo</surname><given-names>Francisco Javier</given-names></name><name><surname>Villar</surname><given-names>Camila Noemí</given-names></name><name><surname>Forte</surname><given-names>Sofía Belén</given-names></name><name><surname>Lentini</surname><given-names>Joel Nazareno</given-names></name><name><surname>del Pilar Medialdea</surname><given-names>María</given-names></name><name><surname>Bustos</surname><given-names>Analí</given-names></name><name><surname>Pandol-Avalos</surname><given-names>Federico</given-names></name><name><surname>Gayan-Quijano</surname><given-names>Ana Lia</given-names></name><name><surname>Poggio</surname><given-names>Santiago L.</given-names></name><name><surname>Belokobylskij</surname><given-names>Sergey</given-names></name><name><surname>Devoto</surname><given-names>Mariano</given-names></name></person-group><article-title>﻿First record of the genus <italic><tp:taxon-name><tp:taxon-name-part taxon-name-part-type="genus" reg="Aspilota">Aspilota</tp:taxon-name-part></tp:taxon-name></italic> Foerster, 1863 in Argentina (<tp:taxon-name><tp:taxon-name-part taxon-name-part-type="order">Hymenoptera</tp:taxon-name-part></tp:taxon-name>, <tp:taxon-name><tp:taxon-name-part taxon-name-part-type="family">Braconidae</tp:taxon-name-part></tp:taxon-name>, <tp:taxon-name><tp:taxon-name-part taxon-name-part-type="subfamily">Alysiinae</tp:taxon-name-part></tp:taxon-name>), with the description of the new species <italic><tp:taxon-name><tp:taxon-name-part taxon-name-part-type="genus" reg="Aspilota">Aspilota</tp:taxon-name-part><tp:taxon-name-part taxon-name-part-type="species" reg="murieli">murieli</tp:taxon-name-part></tp:taxon-name></italic> sp. nov. and a key to the Neotropical taxa</article-title><source>Zookeys</source><day>24</day><month>04</month><year>2025</year><volume>1236</volume><fpage>41</fpage><lpage>50</lpage><pub-id pub-id-type="doi">10.3897/zookeys.1236.150605</pub-id></mixed-citation></tp:treatment-meta><tp:nomenclature><label>﻿</label><tp:taxon-name>
              <object-id xmlns:xlink="http://www.w3.org/1999/xlink" content-type="arpha" xlink:type="simple">06E7BF65-7BBB-5A00-A83F-17FFC7C8244B</object-id>
              <tp:taxon-name-part taxon-name-part-type="genus" reg="Aspilota">Aspilota</tp:taxon-name-part>
              <tp:taxon-name-part taxon-name-part-type="species" reg="murieli">murieli</tp:taxon-name-part>
              <object-id xmlns:xlink="http://www.w3.org/1999/xlink" content-type="zoobank" xlink:type="simple">https://zoobank.org/3D60F943-4189-4308-AE38-D9F87E897DB5</object-id>
            </tp:taxon-name><tp:taxon-authority>Peris-Felipo</tp:taxon-authority><tp:taxon-status xmlns:xlink="http://www.w3.org/1999/xlink" xlink:type="simple">sp. nov.</tp:taxon-status><xref ref-type="fig" rid="F2">Figs 2</xref><xref ref-type="fig" rid="F3">, 3</xref></tp:nomenclature><tp:treatment-sec sec-type="type material" id="SECID0EZOAC"><title>Type material.</title><p><bold><italic>Holotype</italic></bold>: Argentina • ♀; Buenos Aires Province, Partido de Baradero; <named-content xmlns:xlink="http://www.w3.org/1999/xlink" content-type="dwc:verbatimCoordinates" xlink:type="simple"><named-content content-type="geo-json" specific-use="{&#34;type&#34;:&#34;Point&#34;,&#34;coordinates&#34;:[-59.623889,-33.920278]}" id="NCID0EHPAC" xlink:type="simple">33°55'13"S, 59°37'26"W</named-content></named-content>; 24 m; 10.xi.2022; Malaise trap (Peris-Felipo leg.) (<named-content xmlns:xlink="http://www.w3.org/1999/xlink" content-type="dwc:institutional_code" xlink:title="Entomological collection of the Bernardino Rivadavia Natural Sciences Argentine Museum" xlink:href="http://grbio.org/institution/museo-argentino-de-ciencias-naturales-bernardino-rivadavia" xlink:type="simple">MACN</named-content>-En).</p><p><bold><italic>Paratypes</italic></bold>: Argentina • 7 ♀♀; same location than holotype but: 2♀♀; 8.ix.2022; <named-content xmlns:xlink="http://www.w3.org/1999/xlink" content-type="dwc:verbatimCoordinates" xlink:type="simple"><named-content content-type="geo-json" specific-use="{&#34;type&#34;:&#34;Point&#34;,&#34;coordinates&#34;:[-59.617778,-33.937778]}" id="NCID0E1PAC" xlink:type="simple">33°56'16"S, 59°37'4"W</named-content></named-content>; 16 m (<named-content xmlns:xlink="http://www.w3.org/1999/xlink" content-type="dwc:institutional_code" xlink:title="Entomological collection of the Bernardino Rivadavia Natural Sciences Argentine Museum" xlink:href="http://grbio.org/institution/museo-argentino-de-ciencias-naturales-bernardino-rivadavia" xlink:type="simple">MACN</named-content>-En; <named-content xmlns:xlink="http://www.w3.org/1999/xlink" content-type="dwc:institutional_code" xlink:title="Zoological Institute RAS" xlink:href="http://grbio.org/institution/zoological-institute-russian-academy-sciences" xlink:type="simple">ZISP</named-content>); 1 ♀; 5.x.2022; <named-content xmlns:xlink="http://www.w3.org/1999/xlink" content-type="dwc:verbatimCoordinates" xlink:type="simple"><named-content content-type="geo-json" specific-use="{&#34;type&#34;:&#34;Point&#34;,&#34;coordinates&#34;:[-59.628333,-33.921111]}" id="NCID0ELAAE" xlink:type="simple">33°55'16"S 59°37'42"W</named-content></named-content>; 16 m (<named-content xmlns:xlink="http://www.w3.org/1999/xlink" content-type="dwc:institutional_code" xlink:title="Entomological collection of the Bernardino Rivadavia Natural Sciences Argentine Museum" xlink:href="http://grbio.org/institution/museo-argentino-de-ciencias-naturales-bernardino-rivadavia" xlink:type="simple">MACN</named-content>-En) • 1 ♀; 24.x.2022;<named-content xmlns:xlink="http://www.w3.org/1999/xlink" content-type="dwc:verbatimCoordinates" xlink:type="simple"><named-content content-type="geo-json" specific-use="{&#34;type&#34;:&#34;Point&#34;,&#34;coordinates&#34;:[-59.623889,-33.920278]}" id="NCID0EXAAE" xlink:type="simple"> 33°55'13"S, 59°37'26"W</named-content></named-content>; 99 m (<named-content xmlns:xlink="http://www.w3.org/1999/xlink" content-type="dwc:institutional_code" xlink:title="Naturhistorisches Museum Basel" xlink:href="http://grbio.org/institution/naturhistorishes-museum" xlink:type="simple">NMB</named-content>) • 1 ♀; 23.xi.2022; <named-content xmlns:xlink="http://www.w3.org/1999/xlink" content-type="dwc:verbatimCoordinates" xlink:type="simple"><named-content content-type="geo-json" specific-use="{&#34;type&#34;:&#34;Point&#34;,&#34;coordinates&#34;:[-59.611111,-33.937500]}" id="NCID0EDBAE" xlink:type="simple">33°56'15"S, 59°36'40"W</named-content></named-content>; 19 m (<named-content xmlns:xlink="http://www.w3.org/1999/xlink" content-type="dwc:institutional_code" xlink:title="Naturhistorisches Museum Basel" xlink:href="http://grbio.org/institution/naturhistorishes-museum" xlink:type="simple">NMB</named-content>) • 2 ♀♀; 3.x.2023; <named-content xmlns:xlink="http://www.w3.org/1999/xlink" content-type="dwc:verbatimCoordinates" xlink:type="simple"><named-content content-type="geo-json" specific-use="{&#34;type&#34;:&#34;Point&#34;,&#34;coordinates&#34;:[-59.628333,-33.921111]}" id="NCID0EPBAE" xlink:type="simple">33°55'16"S, 59°37'42"W</named-content></named-content>; 18 m (<abbrev xmlns:xlink="http://www.w3.org/1999/xlink" xlink:title="F.J. Peris-Felipo Private Entomological Collection" id="ABBRID0EUBAE" xlink:type="simple">PFEC</abbrev>) • 1 ♀; Buenos Aires Province, Partido de Solis; 5.x.2022; <named-content xmlns:xlink="http://www.w3.org/1999/xlink" content-type="dwc:verbatimCoordinates" xlink:type="simple"><named-content content-type="geo-json" specific-use="{&#34;type&#34;:&#34;Point&#34;,&#34;coordinates&#34;:[-59.222778,-34.202778]}" id="NCID0E2BAE" xlink:type="simple">34°12'10"S, 59°13'22"W</named-content></named-content>; 31 m; Malaise trap (Peris-Felipo leg.) (<named-content xmlns:xlink="http://www.w3.org/1999/xlink" content-type="dwc:institutional_code" xlink:title="Entomological collection of the Bernardino Rivadavia Natural Sciences Argentine Museum" xlink:href="http://grbio.org/institution/museo-argentino-de-ciencias-naturales-bernardino-rivadavia" xlink:type="simple">MACN</named-content>-En) • 1 ♀; Buenos Aires Province, Partido de Solis; 7.ii.2024; <named-content xmlns:xlink="http://www.w3.org/1999/xlink" content-type="dwc:verbatimCoordinates" xlink:type="simple"><named-content content-type="geo-json" specific-use="{&#34;type&#34;:&#34;Point&#34;,&#34;coordinates&#34;:[-59.228889,-34.191389]}" id="NCID0EHCAE" xlink:type="simple">34°11'29"S, 59°13'44"W</named-content></named-content>; 29 m; Malaise trap (Peris-Felipo leg.) (<abbrev xmlns:xlink="http://www.w3.org/1999/xlink" xlink:title="F.J. Peris-Felipo Private Entomological Collection" id="ABBRID0EMCAE" xlink:type="simple">PFEC</abbrev>) • 2 ♀♀; Santa Fé Province, Partido de <tp:taxon-name><tp:taxon-name-part taxon-name-part-type="subtribe">Teodelina</tp:taxon-name-part></tp:taxon-name>; 13.x.2022; <named-content xmlns:xlink="http://www.w3.org/1999/xlink" content-type="dwc:verbatimCoordinates" xlink:type="simple"><named-content content-type="geo-json" specific-use="{&#34;type&#34;:&#34;Point&#34;,&#34;coordinates&#34;:[-61.456944,-34.105000]}" id="NCID0EYCAE" xlink:type="simple">34°06'18"S, 61°27'25"W</named-content></named-content>; 97 m; Malaise trap (Peris-Felipo leg.) (<abbrev xmlns:xlink="http://www.w3.org/1999/xlink" xlink:title="F.J. Peris-Felipo Private Entomological Collection" id="ABBRID0E4CAE" xlink:type="simple">PFEC</abbrev>; <named-content xmlns:xlink="http://www.w3.org/1999/xlink" content-type="dwc:institutional_code" xlink:title="Zoological Institute RAS" xlink:href="http://grbio.org/institution/zoological-institute-russian-academy-sciences" xlink:type="simple">ZISP</named-content>) • 1 ♀; Buenos Aires Province, Partido de Vedia; 12.x.2022; <named-content xmlns:xlink="http://www.w3.org/1999/xlink" content-type="dwc:verbatimCoordinates" xlink:type="simple"><named-content content-type="geo-json" specific-use="{&#34;type&#34;:&#34;Point&#34;,&#34;coordinates&#34;:[-61.812778,-34.459722]}" id="NCID0EIDAE" xlink:type="simple">34°27'35"S, 61°48'46"W</named-content></named-content>; 99 m; Malaise trap (Peris-Felipo leg.) (<named-content xmlns:xlink="http://www.w3.org/1999/xlink" content-type="dwc:institutional_code" xlink:title="Entomological collection of the Bernardino Rivadavia Natural Sciences Argentine Museum" xlink:href="http://grbio.org/institution/museo-argentino-de-ciencias-naturales-bernardino-rivadavia" xlink:type="simple">MACN</named-content>-En) • 1 ♀; Buenos Aires Province, Partido de Vedia; 31.x.2022; <named-content xmlns:xlink="http://www.w3.org/1999/xlink" content-type="dwc:verbatimCoordinates" xlink:type="simple"><named-content content-type="geo-json" specific-use="{&#34;type&#34;:&#34;Point&#34;,&#34;coordinates&#34;:[-61.786667,-34.486111]}" id="NCID0EUDAE" xlink:type="simple">34°29'10"S, 61°47'12"W</named-content></named-content>; 99 m; Malaise trap (Peris-Felipo leg.) (<named-content xmlns:xlink="http://www.w3.org/1999/xlink" content-type="dwc:institutional_code" xlink:title="Entomological collection of the Bernardino Rivadavia Natural Sciences Argentine Museum" xlink:href="http://grbio.org/institution/museo-argentino-de-ciencias-naturales-bernardino-rivadavia" xlink:type="simple">MACN</named-content>-En) • 1 ♀, 1 ♂, Buenos Aires Province, Partido de Vedia; 10.i.2024; <named-content xmlns:xlink="http://www.w3.org/1999/xlink" content-type="dwc:verbatimCoordinates" xlink:type="simple"><named-content content-type="geo-json" specific-use="{&#34;type&#34;:&#34;Point&#34;,&#34;coordinates&#34;:[-61.786667,-34.486111]}" id="NCID0EAEAE" xlink:type="simple">34°29'10"S, 61°47'12"W</named-content></named-content>; 99 m; Malaise trap (Peris-Felipo leg.) (<abbrev xmlns:xlink="http://www.w3.org/1999/xlink" xlink:title="F.J. Peris-Felipo Private Entomological Collection" id="ABBRID0EFEAE" xlink:type="simple">PFEC</abbrev>) • 1 ♀, Buenos Aires Province, Partido de Vedia, 18.vii.2024; <named-content xmlns:xlink="http://www.w3.org/1999/xlink" content-type="dwc:verbatimCoordinates" xlink:type="simple"><named-content content-type="geo-json" specific-use="{&#34;type&#34;:&#34;Point&#34;,&#34;coordinates&#34;:[-61.795833,-34.490278]}" id="NCID0EMEAE" xlink:type="simple">34°29'25"S, 61°47'45"W</named-content></named-content>; 99 m; Malaise trap (Peris-Felipo leg.) (<named-content xmlns:xlink="http://www.w3.org/1999/xlink" content-type="dwc:institutional_code" xlink:title="Naturhistorisches Museum Basel" xlink:href="http://grbio.org/institution/naturhistorishes-museum" xlink:type="simple">NMB</named-content>).</p></tp:treatment-sec><tp:treatment-sec sec-type="description" id="SECID0EVEAE"><title>Description.</title><p><bold>Female</bold> (holotype). <bold><italic>Length</italic>.</bold> Body 1.4 mm; fore wing 1.6 mm; hind wing 1.2 mm.</p><p><bold><italic>Head</italic>.</bold> In dorsal view, 1.85 × as wide as its median long, 1.5 × as wide as mesoscutum, smooth, with temple rounded behind eyes (Fig. <xref ref-type="fig" rid="F3">3B</xref>). Eye in lateral view 1.6 × as high as wide and 0.9 × as wide as temple medially (Fig. <xref ref-type="fig" rid="F2">2C</xref>). <abbrev xmlns:xlink="http://www.w3.org/1999/xlink" xlink:title="post-ocellar line" id="ABBRID0EQFAE" xlink:type="simple">POL</abbrev> 1.6 × <abbrev xmlns:xlink="http://www.w3.org/1999/xlink" xlink:title="maximum diameter of ocellus" id="ABBRID0EUFAE" xlink:type="simple">OD</abbrev>; <abbrev xmlns:xlink="http://www.w3.org/1999/xlink" xlink:title="ocular-ocellar line" id="ABBRID0EYFAE" xlink:type="simple">OOL</abbrev> ~3.0 × <abbrev xmlns:xlink="http://www.w3.org/1999/xlink" xlink:title="maximum diameter of ocellus" id="ABBRID0E3FAE" xlink:type="simple">OD</abbrev> (Fig. <xref ref-type="fig" rid="F3">3B</xref>). Face 1.7 × as wide as high; inner margins of eyes subparallel (Fig. <xref ref-type="fig" rid="F3">3A</xref>). Clypeus 2.3 × as wide as high, slightly curved ventrally (Fig. <xref ref-type="fig" rid="F3">3A</xref>). Paraclypeal fovea reaching inner margin of eye (Fig. <xref ref-type="fig" rid="F3">3A</xref>). Mandible tridentate, weakly widened towards apex, 1.3 × as long as its maximum width (Fig. <xref ref-type="fig" rid="F2">2D</xref>). Upper tooth distinctly shorter than lower tooth, small and rounded; middle tooth rather long and narrow, longer than lower tooth, acuminate apically; lower tooth widest, obtuse, subrounded distally, weakly curved downwards (Fig. <xref ref-type="fig" rid="F2">2D</xref>). Antenna (Fig. <xref ref-type="fig" rid="F2">2E</xref>) 15-segmented, 0.8 × as long as body. Scape 2.0 × longer than pedicel. First flagellar segment 3.7 × as long as its maximum width, 1.2 × as long as second segment. Second flagellar segment 2.6 × as long as its maximum width; third to eleventh segments 1.7–1.8 × as long as their maximum width, 12<sup>th</sup> segment 1.45×, and 15<sup>th</sup> (apical) segment 2.0 × as long as their wide accordingly (Fig. <xref ref-type="fig" rid="F2">2E</xref>).</p><fig id="F2" position="float" orientation="portrait"><object-id xmlns:xlink="http://www.w3.org/1999/xlink" content-type="doi" xlink:type="simple">10.3897/zookeys.1236.150605.figure2</object-id><object-id xmlns:xlink="http://www.w3.org/1999/xlink" content-type="arpha" xlink:type="simple">EE257EB7-FB2A-537B-A0E5-78E44DDFF9CB</object-id><label>Figure 2.</label><caption><p><italic><tp:taxon-name><tp:taxon-name-part taxon-name-part-type="genus" reg="Aspilota">Aspilota</tp:taxon-name-part><tp:taxon-name-part taxon-name-part-type="species" reg="murieli">murieli</tp:taxon-name-part></tp:taxon-name></italic> sp. nov. <bold>A, C–E</bold> female, holotype <bold>B, F</bold> male, paratype <bold>A, B</bold> habitus, lateral view <bold>C</bold> head and mesosoma, lateral view <bold>D</bold> mandible <bold>D, E</bold> antenna.</p></caption><graphic xmlns:xlink="http://www.w3.org/1999/xlink" xlink:href="zookeys-1236-041_article-150605__-g002.jpg" position="float" orientation="portrait" xlink:type="simple" id="oo_1314775.jpg"><uri content-type="original_file" xlink:type="simple">https://binary.pensoft.net/fig/1314775</uri></graphic></fig><p><bold><italic>Mesosoma</italic>.</bold> In lateral view, 1.2 × as long as high (Fig. <xref ref-type="fig" rid="F2">2C</xref>). Mesoscutum (dorsal view) 0.75 × as long as its maximum width, smooth, without setae along tracks of notauli (Fig. <xref ref-type="fig" rid="F3">3B</xref>). Notauli mainly absent on horizontal surface of mesoscutum (Fig. <xref ref-type="fig" rid="F3">3B</xref>). Mesoscutal pit absent (Fig. <xref ref-type="fig" rid="F3">3B</xref>). Prescutellar depression smooth, with three carinae (Fig. <xref ref-type="fig" rid="F3">3B</xref>). Precoxal sulcus present, crenulate, short, not reaching anterior and posterior margins of mesopleuron (Fig. <xref ref-type="fig" rid="F2">2C</xref>). Posterior mesopleural furrow crenulate in upper half, smooth in lower half (Fig. <xref ref-type="fig" rid="F2">2C</xref>). Propodeum largely smooth, with pentagonal areola delineated by distinct carinae (Fig. <xref ref-type="fig" rid="F3">3C</xref>). Propodeal spiracles weakly enlarged, its diameter 0.5 × distance from spiracle to anterior margin of propodeum. (Fig. <xref ref-type="fig" rid="F3">3C</xref>).</p><fig id="F3" position="float" orientation="portrait"><object-id xmlns:xlink="http://www.w3.org/1999/xlink" content-type="doi" xlink:type="simple">10.3897/zookeys.1236.150605.figure3</object-id><object-id xmlns:xlink="http://www.w3.org/1999/xlink" content-type="arpha" xlink:type="simple">2CBB70E4-8274-560D-9EE2-68DE71E6F670</object-id><label>Figure 3.</label><caption><p><italic><tp:taxon-name><tp:taxon-name-part taxon-name-part-type="genus" reg="Aspilota">Aspilota</tp:taxon-name-part><tp:taxon-name-part taxon-name-part-type="species" reg="murieli">murieli</tp:taxon-name-part></tp:taxon-name></italic> sp. nov. <bold>A–F</bold> female, holotype <bold>A</bold> head, front view <bold>B</bold> head, dorsal view <bold>C</bold> propodeum, dorsal view <bold>D</bold> hind leg, metasoma and ovipositor, lateral view <bold>E</bold> first metasomal tergite <bold>F</bold> wings.</p></caption><graphic xmlns:xlink="http://www.w3.org/1999/xlink" xlink:href="zookeys-1236-041_article-150605__-g003.jpg" position="float" orientation="portrait" xlink:type="simple" id="oo_1314776.jpg"><uri content-type="original_file" xlink:type="simple">https://binary.pensoft.net/fig/1314776</uri></graphic></fig><p><bold><italic>Wings</italic></bold> (Fig. <xref ref-type="fig" rid="F3">3F</xref>). Length of fore wing 2.5 × as long as its maximum width. Radial (marginal) cell ending at apex of wing, 3.7 × as long as its maximum width. Vein r2 (3-SR) 2.3 × as long as vein cuqu1 (2-SR); vein r3 (SR1) 3.1 × as long as vein r2 (3-SR). Nervulus (cu-a) distinctly postfurcal. Brachial (first subdiscal) cell closed distally, 2.6 × as long as its maximum width. Hind wing 6.7 × as long as its maximum width.</p><p><bold><italic>Legs</italic></bold> (Fig. <xref ref-type="fig" rid="F3">3D</xref>). Hind femur subclaviform, 3.8 × as long as its maximum width. Hind tibia weakly widened towards apex, 9.2 × as long as its maximum subapical width, 1.05 × as long as its hind tarsus. First segment of hind tarsus 2.4 × as long as second segment.</p><p><bold><italic>Metasoma</italic>.</bold> First tergite long, slightly widened towards apex, 2.0 × as long as its apical width, completely smooth (Fig. <xref ref-type="fig" rid="F3">3E</xref>). Ovipositor sheath (Fig. <xref ref-type="fig" rid="F3">3D</xref>) 1.3 × as long as first tergite, 0.4 × as long as metasoma, 0.5 × as long as hind femur, 0.3 × as long as fore wing.</p><p><bold><italic>Colour</italic>.</bold> Body and antenna dark brown. Mandibles, palpi, pterostigma and legs yellowish brown. First metasomal tergite paler than second and third tergites. Wings hyaline.</p><p><bold><italic>Variation</italic>.</bold> Body length 1.3–1.7 mm; fore wing length 1.5–1.9 mm; hind wing length 1.1–1.5 mm. Face 1.60–1.75 × as wide as high. Mandible 1.3–1.4 × as long as its maximum width. Antenna 14–16-segmented. First flagellar segment 3.6–3.7 × as long as its maximum width. Sixth flagellar segment 1.6–1.8 × as long as its maximum width. Vein r3 (SR1) 2.9–3.2 × as long as vein r2 (3-SR). Hind femur 3.65–3.80 × as long as its maximum width.</p><p><bold>Male</bold> (Fig. <xref ref-type="fig" rid="F2">2B, F</xref>). Body length 1.2 mm; fore wing length 1.9 mm; hind wing length 1.2 mm. Antenna slender, 18-segmented, about as long as body. First flagellar segment 3.8 × as long as its maximum width. Second flagellar segment 2.6 × as long as its maximum width. Third and fourth segments 3.15×, 5<sup>th</sup>–11<sup>th</sup> segments 2.8×, 12<sup>th</sup>–14<sup>th</sup> segments 2.5×, and 15<sup>th</sup> segment 3.0 × as long as its maximum width. Vein r3 (SR1) 3.0 × as long as vein r2 (3-SR). Otherwise similar to female.</p></tp:treatment-sec><tp:treatment-sec sec-type="DNA sequence data" id="SECID0E5MAE"><title>DNA sequence data.</title><p>Sequences obtained as part of this study are deposited in GenBank, accession numbers <ext-link xmlns:xlink="http://www.w3.org/1999/xlink" xlink:href="PV097239" ext-link-type="gen" xlink:type="simple">PV097239</ext-link> and <ext-link xmlns:xlink="http://www.w3.org/1999/xlink" xlink:href="PV097240" ext-link-type="gen" xlink:type="simple">PV097240</ext-link>.</p></tp:treatment-sec><tp:treatment-sec sec-type="etymology" id="SECID0EONAE"><title>Etymology.</title><p>This species is named in honour of Julio Muriel, for his motivational influence, visionary inspiration and his key role as the driving force behind the success of this project.</p></tp:treatment-sec><tp:treatment-sec sec-type="Comparative diagnosis" id="SECID0ETNAE"><title>Comparative diagnosis.</title><p>This new species is similar to <italic><tp:taxon-name><tp:taxon-name-part taxon-name-part-type="genus" reg="Aspilota">A.</tp:taxon-name-part><tp:taxon-name-part taxon-name-part-type="species" reg="stigmalis">stigmalis</tp:taxon-name-part></tp:taxon-name></italic> from Colombia (<xref ref-type="bibr" rid="B6">Papp 2012</xref>) (Neotropical) and <italic><tp:taxon-name><tp:taxon-name-part taxon-name-part-type="genus" reg="Aspilota">A.</tp:taxon-name-part><tp:taxon-name-part taxon-name-part-type="species" reg="spiracularis">spiracularis</tp:taxon-name-part></tp:taxon-name></italic> from Mexico (Nearctic) (Fischer 1970). <italic><tp:taxon-name><tp:taxon-name-part taxon-name-part-type="genus" reg="Aspilota">Aspilota</tp:taxon-name-part><tp:taxon-name-part taxon-name-part-type="species" reg="murieli">murieli</tp:taxon-name-part></tp:taxon-name></italic> sp. nov. differs from <italic><tp:taxon-name><tp:taxon-name-part taxon-name-part-type="genus" reg="Aspilota">A.</tp:taxon-name-part><tp:taxon-name-part taxon-name-part-type="species" reg="stigmalis">stigmalis</tp:taxon-name-part></tp:taxon-name></italic> on having the eye in dorsal view as wide as temple medially (0.8 × as wide as in <italic><tp:taxon-name><tp:taxon-name-part taxon-name-part-type="genus" reg="Aspilota">A.</tp:taxon-name-part><tp:taxon-name-part taxon-name-part-type="species" reg="stigmalis">stigmalis</tp:taxon-name-part></tp:taxon-name></italic>) and in lateral view 0.9 × as wide as temple medially (1.1 × in <italic><tp:taxon-name><tp:taxon-name-part taxon-name-part-type="genus" reg="Aspilota">A.</tp:taxon-name-part><tp:taxon-name-part taxon-name-part-type="species" reg="stigmalis">stigmalis</tp:taxon-name-part></tp:taxon-name></italic>), mandible 1.3–1.4 × as long as its maximum width (1.6 × in <italic><tp:taxon-name><tp:taxon-name-part taxon-name-part-type="genus" reg="Aspilota">A.</tp:taxon-name-part><tp:taxon-name-part taxon-name-part-type="species" reg="stigmalis">stigmalis</tp:taxon-name-part></tp:taxon-name></italic>), scape 2.0 × longer than pedicel (2.5 × in <italic><tp:taxon-name><tp:taxon-name-part taxon-name-part-type="genus" reg="Aspilota">A.</tp:taxon-name-part><tp:taxon-name-part taxon-name-part-type="species" reg="stigmalis">stigmalis</tp:taxon-name-part></tp:taxon-name></italic>), and vein r3 (SR1) 2.9–3.2 × as long as vein r2 (3-SR) (2.3 × in <italic><tp:taxon-name><tp:taxon-name-part taxon-name-part-type="genus" reg="Aspilota">A.</tp:taxon-name-part><tp:taxon-name-part taxon-name-part-type="species" reg="stigmalis">stigmalis</tp:taxon-name-part></tp:taxon-name></italic>). On the other hand, this new species differs from <italic><tp:taxon-name><tp:taxon-name-part taxon-name-part-type="genus" reg="Aspilota">A.</tp:taxon-name-part><tp:taxon-name-part taxon-name-part-type="species" reg="spiracularis">spiracularis</tp:taxon-name-part></tp:taxon-name></italic> on having the head in dorsal view 1.85 × as wide as its median long (1.33 × in <italic><tp:taxon-name><tp:taxon-name-part taxon-name-part-type="genus" reg="Aspilota">A.</tp:taxon-name-part><tp:taxon-name-part taxon-name-part-type="species" reg="spiracularis">spiracularis</tp:taxon-name-part></tp:taxon-name></italic>), first flagellar segment 3.6–3.7 × as long as its maximum width (5.0 × in <italic><tp:taxon-name><tp:taxon-name-part taxon-name-part-type="genus" reg="Aspilota">A.</tp:taxon-name-part><tp:taxon-name-part taxon-name-part-type="species" reg="spiracularis">spiracularis</tp:taxon-name-part></tp:taxon-name></italic>), vein r2 (3-SR) 2.3 × as long as vein cuqu1 (2-SR) (1.4 × in <italic><tp:taxon-name><tp:taxon-name-part taxon-name-part-type="genus" reg="Aspilota">A.</tp:taxon-name-part><tp:taxon-name-part taxon-name-part-type="species" reg="spiracularis">spiracularis</tp:taxon-name-part></tp:taxon-name></italic>), hind femur 3.65–3.80 × as long as its maximum width (4.0 × in <italic><tp:taxon-name><tp:taxon-name-part taxon-name-part-type="genus" reg="Aspilota">A.</tp:taxon-name-part><tp:taxon-name-part taxon-name-part-type="species" reg="spiracularis">spiracularis</tp:taxon-name-part></tp:taxon-name></italic>), and first metasomal tergite 2.0 × as long as its apical width (1.7 × in <italic><tp:taxon-name><tp:taxon-name-part taxon-name-part-type="genus" reg="Aspilota">A.</tp:taxon-name-part><tp:taxon-name-part taxon-name-part-type="species" reg="spiracularis">spiracularis</tp:taxon-name-part></tp:taxon-name></italic>).</p></tp:treatment-sec><ref-list><ref id="B6"><mixed-citation xmlns:xlink="http://www.w3.org/1999/xlink" xlink:type="simple"><person-group><name name-style="western"><surname>Papp</surname><given-names>J</given-names></name></person-group> (<year>2012</year>) <article-title>Five new braconid species from Colombia (<tp:taxon-name><tp:taxon-name-part taxon-name-part-type="order">Hymenoptera</tp:taxon-name-part></tp:taxon-name>, <tp:taxon-name><tp:taxon-name-part taxon-name-part-type="family">Braconidae</tp:taxon-name-part></tp:taxon-name>).</article-title><source>Journal of <tp:taxon-name><tp:taxon-name-part taxon-name-part-type="order">Hymenoptera</tp:taxon-name-part></tp:taxon-name> Research</source><volume>28</volume>: <fpage>67</fpage>–<lpage>84</lpage>. <ext-link xlink:href="10.3897/jhr.28.2023" ext-link-type="doi" xlink:type="simple">https://doi.org/10.3897/jhr.28.2023</ext-link></mixed-citation></ref></ref-list></tp:taxon-treatment>
